# Supplementary material for: Xiasangju Processing Residues Improve Production Performance and Modulate Intestinal Inflammation and Gut Microbiota in Laying Hens
Source: Animals (Basel). 2026 Jun 15;16(12):1841. doi: 10.3390/ani16121841 (PMC13295601; doi:10.3390/ani16121841)
Supplement: Supplementary file 1 [file animals-16-01841-s001.zip]

Archive with 1 entries (1 files):
- animals-4368374-supplementary.pdf
